# Supplementary material for: Autophagy and its role in osteosarcoma
Source: Cancer Med. 2023 Feb 15;12(5):5676–87. doi: 10.1002/cam4.5407 (PMC10028045; doi:10.1002/cam4.5407)
Supplement: Supplementary file 1 — Table S1. [file CAM4-12-5676-s001.xlsx]

## Sheet: Sheet1
1. Relationship between autophagy and OS proliferation.
First author, year	Interference factors	Target gene/molecular/signaling pathway	Autophagy activation/inhibition	Outcome
Wang, 2019 [58]	microRNA‐22	AEG-1, ATG5, phosphorylation of AMPK	inhibition	inhibit proliferation
Loukil A, 2014 [57]	bafilomycin A1	cyclin A2, LC3B and p62/SQSTM1	inhibition	inhibit proliferation
Parlayan C, 2021 [66]	ARID3A	BECN1	activation	inhibit proliferation
Yu WX, 2020 [67]	rapamycin	Beclin-1	activation	inhibit proliferation
Liu MY, 2021 [68]	Rg5	PI3K/Akt/mTOR pathway	activation	inhibit proliferation
Xie C, 2020 [69]	miR-19	SPRED2, ERK/MAPK pathway	inhibition	promote proliferation
2. Relationship between autophagy and OS metastasis.
First author, year	Interference factors	Target gene/molecular/signaling pathway	Autophagy activation/inhibition	Outcome
Zhang F, 2018 [73]	COPS3 knockdown	beclin-1	inhibition	inhibit metastasis
Long XH, 2019 [74]	VCP overexpression	ERK/NF-κβ/beclin-1 pathway	activation	promote metastasis
Ren T, 2019 [75]	PD-L2 knockdown	LC3-II and beclin-1, RhoA-ROCK-LIMK2 signaling pathway	inhibition	inhibit metastasis
Zhao GS, 2018 [77]	TSSC3	PI3K/Akt/mTOR pathway	activation	inhibit metastasis
Wu X, 2020 [78]	knockdown of Aurora-B	mTOR/ULK1	activation	inhibit metastasis
3. Relationship between autophagy and OS radiotherapy.
First author, year	Interference factors	Target gene/molecular/signaling pathway	Autophagy activation/inhibition	Outcome
Feng H, 2016 [100]	HIF-1α	LC3	activation	enhancing radioresistance
Jin Z, 2015 [101]	inhibition of HIF-1α	LC3	inhibition	enhanced radiosensitivity
Ding L, 2015 [102]	3MA	/	inhibition	enhanced radiosensitivity
Oh JY, 2020 [103]	high LET neutron radiation	Akt-mTOR pathway	activation	enhancing radioresistance
Chen N, 2017 [104]	NRF2 activation	ERK 1/2 kinases	activation	enhancing radioresistance
4. Relationship between autophagy and OS immunotherapy.
First author, year	Interference factors	Target gene/molecular/signaling pathway	Autophagy activation/inhibition	Outcome
Yu W, 2019 [110]	PDT plus 3-MA	PD-L1 immune checkpoint	inhibition	inhibit OS growth and metastasis
Ren T, 2019 [75]	PD-L2 blockade	beclin-1, RhoA-ROCK-LIMK2 signaling	inhibition	inhibit metastasis
Ge YX, 2022 [111]	CBZP	/	activation	enhance the tumor immunogenicity
